# Supplementary material for: Development and Validation of Predicting Nomograms for Craniopharyngioma: A Retrospective, Multiple-Center, Cohort Study
Source: Front Oncol. 2021 Jul 12;11:691288. doi: 10.3389/fonc.2021.691288 (PMC8312552; doi:10.3389/fonc.2021.691288)
Supplement: Supplementary file 3 [file DataSheet_1.xlsx]

## Sheet: Risk Stratification of CPs
		Risk Stratification for long-term recurrence of craniopharyngioma
		Risk factor		Please import your data below
		Age
		Tumor_size
		Hypothalamus_involvement (Yes:1,No:0)
		Calcification (Yes:1,No:0)
		subtotal resection (Yes:1,No:0)
		Score		0
		Note:For socre over 0.807 are considered as high risk group. We strongly recommend that patients at high risk undergo MRI at least every 6 months for 3 years after surgery
		A more convenient online calculator is available at
		https://dingkangxu.github.io/Predicting_tool_for_craniopharyngioma/.

## Sheet: Neuropsychology P Value 
	Scores	P value
Future uncertainty
Recurrence vs No-recurrence	5.66±2.70 vs 5.12±1.84	0.338
Radiotherapy vs No-radiotherapy	6.46±3.04 vs 5.13±1.94	0.005
ACP vs PCP	5.39±2.23 vs 4.66±1.20	0.025
Visual disorder
Recurrence vs No-recurrence	5.00±2.34 vs 4.36±1.94	0.022
Radiotherapy vs No-radiotherapy	4.54±2.40 vs 4.51±2.03	0.724
ACP vs PCP	4.63±2.15 vs 4.03±1.52	0.070
Motor dysfuction
Recurrence vs No-recurrence	4.34±2.25 vs 3.74±1.42	0.035
Radiotherapy vs No-radiotherapy	4.58±2.87 vs 3.81±1.50	0.606
ACP vs PCP	3.89±1.68 vs 3.84±1.61	0.849
Communication deficit
Recurrence vs No-recurrence	3.89±2.29 vs 3.49±1.50	0.200
Radiotherapy vs No-radiotherapy	4.50±3.29 vs 3.50±1.48	0.283
ACP vs PCP	3.59±1.72 vs 3.53±1.71	0.527
Headaches
Recurrence vs No-recurrence	1.23±0.61 vs 1.16±0.49	0.296
Radiotherapy vs No-radiotherapy	1.23±0.71 vs 1.17±0.50	0.937
ACP vs PCP	1.19±0.54 vs 1.11±0.44	0.191
Seizures
Recurrence vs No-recurrence	1.38±0.86 vs 1.10±0.48	0.000
Radiotherapy vs No-radiotherapy	1.23±0.82 vs 1.16±0.58	0.895
ACP vs PCP	1.19±0.64 vs 1.09±0.43	0.393
Drowsiness
Recurrence vs No-recurrence	1.61±0.83 vs 1.47±0.76	0.142
Radiotherapy vs No-radiotherapy	1.54±0.91 vs 1.50±0.77	0.959
ACP vs PCP	1.51±0.79 vs 1.50±0.74	0.913
Hair loss
Recurrence vs No-recurrence	1.14±0.48 vs 1.10±0.45	0.346
Radiotherapy vs No-radiotherapy	1.27±0.60 vs 1.10±0.44	0.011
ACP vs PCP	1.12±0.48 vs 1.06±0.35	0.190
Itchy Skin
Recurrence vs No-recurrence	1.24±0.64 vs1 .17±0.55	0.316
Radiotherapy vs No-radiotherapy	1.31±0.79 vs 1.18±0.55	0.482
ACP vs PCP	1.21±0.61 vs 1.08±0.37	0.054
Weakness of legs
Recurrence vs No-recurrence	1.47±0.86 vs 1.31±0.75	0.071
Radiotherapy vs No-radiotherapy	1.54±1.07 vs 1.33±0.74	0.578
ACP vs PCP	1.36±0.78 vs 1.31±0.75	0.482
Bladder control
Recurrence vs No-recurrence	1.78±1.02 vs 1.57±0.89	0.073
Radiotherapy vs No-radiotherapy	1.92±1.26 vs 1.59±0.88	0.378
ACP vs PCP	1.63±0.95 vs 1.58±0.83	0.987
	Scores	P value
Future uncertainty		0.003
Pterional approach vs Subfrontal approach	5.49±2.56 vs 5.36±1.95	0.648
Pterional approach vs AI approach	5.49±2.56 vs 4.38±0.90	0.006
Pterional approach vs Transsphenoidal approach	5.49±2.56 vs 4.87±1.33	0.385
Pterional approach vs TI approach	5.49±2.56 vs 6.50±1.93	0.032
Subfrontal approach vs AI approach	5.36±1.95 vs 4.38±0.90	0.002
Subfrontal approach vs Transsphenoidal approach	5.36±1.95 vs 4.87±1.33	0.244
Subfrontal approach vs TI approach	5.36±1.95 vs 6.50±1.93	0.049
AI approach vs Transsphenoidal approach	4.38±0.90 vs 4.87±1.33	0.197
AI approach vs TI approach	4.38±0.90 vs 6.50±1.93	0.001
Transsphenoidal approach vs TI approach	4.87±1.33 vs 6.50±1.93	0.016
Visual disorder		0.029
Pterional approach vs Subfrontal approach	4.63±2.16 vs 4.65±2.09	0.893
Pterional approach vs AI approach	4.63±2.16 vs 3.98±1.47	0.077
Pterional approach vs Transsphenoidal approach	4.63±2.16 vs 3.93±1.76	0.055
Pterional approach vs TI approach	4.63±2.16 vs 6.13±2.85	0.099
Subfrontal approach vs AI approach	4.65±2.09 vs 3.98±1.47	0.061
Subfrontal approach vs Transsphenoidal approach	4.65±2.09 vs 3.93±1.76	0.044
Subfrontal approach vs TI approach	4.65±2.09 vs 6.13±2.85	0.109
AI approach vs Transsphenoidal approach	3.98±1.47 vs 3.93±1.76	0.706
AI approach vs TI approach	3.98±1.47 vs 6.13±2.85	0.017
Transsphenoidal approach vs TI approach	3.93±1.76 vs 6.13±2.85	0.012
Motor dysfuction		0.011
Pterional approach vs Subfrontal approach	3.88±1.85 vs 3.95±1.51	0.111
Pterional approach vs AI approach	3.88±1.85 vs 3.43±1.19	0.138
Pterional approach vs Transsphenoidal approach	3.88±1.85 vs 3.73±1.20	0.782
Pterional approach vs TI approach	3.88±1.85 vs 6.00±3.07	0.016
Subfrontal approach vs AI approach	3.95±1.51 vs 3.43±1.19	0.007
Subfrontal approach vs Transsphenoidal approach	3.95±1.51 vs 3.73±1.20	0.456
Subfrontal approach vs TI approach	3.95±1.51 vs 6.00±3.07	0.066
AI approach vs Transsphenoidal approach	3.43±1.19 vs 3.73±1.20	0.179
AI approach vs TI approach	3.43±1.19 vs 6.00±3.07	0.003
Transsphenoidal approach vs TI approach	3.73±1.20 vs 6.00±3.07	0.038
Communication deficit		0.007
Pterional approach vs Subfrontal approach	3.50±1.61 vs 3.74±1.80	0.025
Pterional approach vs AI approach	3.50±1.61vs 3.34±1.37	0.851
Pterional approach vs Transsphenoidal approach	3.50±1.61 vs 3.07±0.37	0.192
Pterional approach vs TI approach	3.50±1.61 vs 5.75±4.10	0.037
Subfrontal approach vs AI approach	3.74±1.80 vs 3.34±1.37	0.059
Subfrontal approach vs Transsphenoidal approach	3.74±1.80 vs 3.07±0.37	0.006
Subfrontal approach vs TI approach	3.74±1.80 vs 5.75±4.10	0.198
AI approach vs Transsphenoidal approach	3.34±1.37 vs 3.07±0.37	0.314
AI approach vs TI approach	3.34±1.37 vs 5.75±4.10	0.037
Transsphenoidal approach vs TI approach	3.07±0.37 vs 5.75±4.10	0.010
Headaches		0.130
Seizures		0.358
Drowsiness		0.101
Hair loss		0.113
Itchy Skin		0.148
Weakness of legs		0.001
Pterional approach vs Subfrontal approach	1.35±0.80 vs 1.36±0.76	0.718
Pterional approach vs AI approach	1.35±0.80 vs 1.19±0.58	0.278
Pterional approach vs Transsphenoidal approach	1.35±0.80 vs 1.23±0.63	0.616
Pterional approach vs TI approach	1.35±0.80 vs 2.63±1.19	0.000
Subfrontal approach vs AI approach	1.36±0.76 vs 1.19±0.58	0.173
Subfrontal approach vs Transsphenoidal approach	1.36±0.76 vs 1.23±0.63	0.463
Subfrontal approach vs TI approach	1.36±0.76 vs 2.63±1.19	0.000
AI approach vs Transsphenoidal approach	1.19±0.58 vs 1.23±0.63	0.716
AI approach vs TI approach	1.19±0.58 vs 2.63±1.19	0.000
Transsphenoidal approach vs TI approach	1.23±0.63 vs 2.63±1.19	0.000
Bladder control		0.413
